# Supplementary material for: Potential Use of VYN202, a Novel Small Molecular Bromodomain and Extra-Terminal Inhibitor, in Mitigating Secondhand Smoke (SHS)-Induced Pulmonary Inflammation
Source: Curr Issues Mol Biol. 2025 Dec 18;47(12):1062. doi: 10.3390/cimb47121062 (PMC12731855; doi:10.3390/cimb47121062)
Supplement: Supplementary file 1 [file cimb-47-01062-s001.zip]

Archive with 1 entries (1 files):
- cimb-3997878-supplementary.pdf
